# Supplementary material for: Rapid Discrimination of Panax quinquefolium and Panax ginseng Using the Proofman-Duplex-LMTIA Technique
Source: Molecules. 2023 Sep 29;28(19):6872. doi: 10.3390/molecules28196872 (PMC10574230; doi:10.3390/molecules28196872)
Supplement: Supplementary file 1 [file molecules-28-06872-s001.zip]

Archive with 1 entries (1 files):
- molecules-2598961-supplementary.pdf
